# Supplementary material for: Dietary Polysaccharide-Rich Extract from Noni (Morinda citrifolia L.) Fruit Modified Ruminal Fermentation, Ruminal Bacterial Community and Nutrient Digestion in Cashmere Goats
Source: Animals (Basel). 2023 Jan 6;13(2):221. doi: 10.3390/ani13020221 (PMC9854603; doi:10.3390/ani13020221)
Supplement: Supplementary file 1 [file animals-13-00221-s001.zip]

Archive with 1 entries (1 files):
- animals-2014797-supplementary.pdf
